# Supplementary material for: CK1δ-Derived Peptides as Novel Tools Inhibiting the Interactions between CK1δ and APP695 to Modulate the Pathogenic Metabolism of APP
Source: Int J Mol Sci. 2021 Jun 15;22(12):6423. doi: 10.3390/ijms22126423 (PMC8232658; doi:10.3390/ijms22126423)
Supplement: Supplementary file 1 [file ijms-22-06423-s001.zip]

Archive with 1 entries (1 files):
- ijms-1258071-supplementary.pdf
